# Supplementary material for: Structural understanding of non-nucleoside inhibition in an elongating herpesvirus polymerase
Source: Nat Commun. 2021 May 24;12:3040. doi: 10.1038/s41467-021-23312-8 (PMC8144222; doi:10.1038/s41467-021-23312-8)
Supplement: Supplementary file 2 — Source Data [file 41467_2021_23312_MOESM2_ESM.xlsx]

## Sheet: plate data
	raw signal	v9 control			v16				background adjusted data	v9 control			v16
	titration-1	250068	255298	264992	175298	177734	183212		titration-1	249419	254649	264343	174689	177125	182603
	titration-2	268918	271948	269053	240720	241938	241303		titration-2	268269	271299	268404	240111	241329	240694
	titration-3	186040	191349	186554	238509	236777	242547		titration-3	185391	190700	185905	237900	236168	241938
	titration-4	127620	123516	166504	186869	178631	227395		titration-4	126971	122867	165855	186260	178022	226786
	titration-5	53945	51903	57710	126238	115734	95657		titration-5	53295.7	51253.7	57060.7	125629	115125	95047.7
	titration-6	20808	20110	16599	69762	63507	39674		titration-6	20158.7	19460.7	15949.7	69152.7	62897.7	39064.7
	titration-7	4863	5387	5060	18790	24408	24811		titration-7	4213.67	4737.67	4410.67	18180.7	23798.7	24201.7
	titration-8	1827	1905	1857	7074	6537	6885		titration-8	1177.67	1255.67	1207.67	6464.67	5927.67	6275.67
	titration-9	939	871	913	2492	2198	1957		titration-9	289.667	221.667	263.667	1882.67	1588.67	1347.67
	titration-10	842	774	1122	1261	1578	1437		titration-10	192.667	124.667	472.667	651.667	968.667	827.667
									nM total protein	v9 control			v16
									6.8493	249419	254649	264343
									5.2245				174689	177125	182603
									3.42465	268269	271299	268404
									2.61225				240111	241329	240694
									1.71233	185391	190700	185905
									1.30613				237900	236168	241938
									0.856163	126971	122867	165855
									0.653063				186260	178022	226786
									0.428081	53295.7	51253.7	57060.7
									0.326531				125629	115125	95047.7
									0.214041	20158.7	19460.7	15949.7
									0.163266				69152.7	62897.7	39064.7
									0.10702	4213.67	4737.67	4410.67
									0.0816329				18180.7	23798.7	24201.7
									0.0535102	1177.67	1255.67	1207.67
									0.0408164				6464.67	5927.67	6275.67
									0.0267551	289.667	221.667	263.667
									0.0204082				1882.67	1588.67	1347.67
									0.0133775	192.667	124.667	472.667
									0.0102041				651.667	968.667	827.667
